# Supplementary material for: SULBA: A Task-Agnostic Data Augmentation Framework for Deep Learning in Medical Image Analysis
Source: Diagnostics (Basel). 2026 May 19;16(10):1546. doi: 10.3390/diagnostics16101546 (PMC13206679; doi:10.3390/diagnostics16101546)
Supplement: Supplementary file 1 [file diagnostics-16-01546-s001.zip]

Archive with 1 entries (1 files):
- diagnostics-4126732-supplementary.pdf
